# Supplementary material for: Analysis of the effect of cognitive ability on academic achievement: Moderating role of self-monitoring
Source: Front Psychol. 2022 Sep 23;13:996504. doi: 10.3389/fpsyg.2022.996504 (PMC9539936; doi:10.3389/fpsyg.2022.996504)
Supplement: Supplementary file 1 [file Table_1.XLSX]

## Sheet: data-20220718
id	sex	grade	ma	ipa	ra	lra	tca	plan	selfcontrol	persist	dare	ts	c1	m1	e1
1	1	2	108	112	112	109	107	123	111	117	127	232.524	85.3333	54.4944	92.6966
2	1	2	108	107	100	112	109	110	111	97	122	201.111	73.3333	50	77.7778
3	1	2	109	102	115	98	113	102	105	104	97	170.667	26.2222	51.5556	92.8889
4	1	2	108	117	109	101	102	102	116	105	112	188.065	62.2222	90.4494	35.3933
5	1	2	115	127	116	108	119	114	111	117	92	237.333	59.5556	92.4444	85.3333
6	1	2	113	99	102	103	100	97	105	109	97	149.181	46.2222	36.6864	66.2722
7	1	2	110	105	101	106	105	97	116	105	102	171.819	49.3333	52.071	70.4142
8	1	2	115	126	116	116	115	127	121	113	112	245.496	88	64.6067	92.8889
9	1	2	121	111	110	112	110	112	111	97	107	200	93.3333	21.3333	85.3333
10	1	2	106	117	117	115	98	123	105	113	102	216	75.1111	61.7778	79.1111
11	1	2	118	101	103	109	89	85	100	97	92	142.538	55.5556	59.1716	27.8107
12	1	2	108	113	108	90	94	97	105	113	92	152.76	65.7778	26.0355	60.9467
13	1	2	103	105	111	96	90	115	114	101	107	165.054	30.2222	54.4944	80.3371
14	1	2	99	105	113	104	79	99	99	97	89	114.312	58.2222	28.0899	28
15	1	2	109	100	104	98	106	102	105	109	101	156.444	26.2222	38.6667	91.5556
16	1	2	116	124	108	115	108	106	111	126	124	228.504	73.3333	85.3933	69.7778
17	1	2	119	107	105	112	96	119	127	117	122	212.699	51.5556	62.9213	98.2222
18	1	2	87	106	116	106	77	93	90	97	102	99.5556	19.1111	80.4444	0
19	1	2	119	112	113	109	104	123	137	109	112	236.363	81.3333	78.6982	76.3314
20	1	2	122	108	111	114	117	131	116	105	122	236.889	88.4444	69.3333	79.1111
21	1	2	115	121	108	112	98	114	132	109	122	222.667	65.7778	65.7778	91.1111
22	1	2	109	132	118	123	116	110	111	109	112	240.397	74.6667	85.3933	80.3371
23	1	2	105	106	101	113	108	106	137	122	117	189.875	55.5556	94.0828	40.2367
24	1	2	115	98	114	105	92	102	116	105	97	171.703	71.1111	44.9704	55.6213
25	1	2	108	113	113	105	98	102	111	105	107	183.227	61.3333	68.6391	53.2544
26	1	2	103	99	105	98	95	114	105	89	102	152.889	41.3333	78.6667	32.8889
27	1	2	64	87	100	106	99	93	105	101	92	100.097	65.7778	16.568	17.7515
28	1	2	105	112	106	109	103	99	105	109	117	181.773	82.6667	59.5506	39.5556
29	1	2	110	105	108	113	108	110	137	113	112	214.462	76	54.4379	84.0237
30	1	2	88	97	114	104	88	106	105	97	92	118.667	15.5556	93.3333	9.77778
31	1	2	124	107	102	101	101	93	100	113	92	149.82	78.2222	64.497	7.10059
32	1	2	115	122	113	107	101	114	132	109	112	225.226	49.3333	80.3371	95.5556
33	1	2	64	88	107	110	79	97	74	89	87	24.4444	4	3.55556	16.8889
34	1	2	108	116	98	98	99	114	132	113	107	176.531	35.1111	64.497	76.9231
35	1	2	115	104	115	103	93	110	113	109	97	183.833	56.4444	94.9438	32.4444
36	1	2	123	116	114	114	109	131	137	146	122	288.789	97.7778	99.4382	91.573
37	1	2	110	114	97	114	99	106	137	108	112	199.837	89.7778	52.071	57.9882
38	1	2	132	116	105	118	111	131	137	130	102	243.246	60.8889	92.1348	90.2222
39	1	2	83	97	112	98	89	85	84	101	87	73.9925	34.6667	33.1461	6.17978
40	1	2	93	103	99	105	89	119	114	117	113	147.187	98.6667	4.14201	44.3787
41	1	2	120	107	109	110	98	123	111	126	122	225.436	94.6667	38.4615	92.3077
42	1	2	82	120	97	107	97	106	111	109	102	147.111	22.2222	90.6667	34.2222
43	1	2	90	109	104	102	91	114	116	113	102	158.667	34.2222	82.2222	42.2222
44	1	2	97	89	105	99	96	97	95	69	66	92.8047	36	42.0118	14.7929
45	1	2	135	127	117	114	100	97	121	123	111	255.6	85.7778	98.2249	71.5976
46	1	2	88	96	113	105	85	106	84	101	92	109.82	38.2222	20.1183	51.4793
47	1	2	122	100	110	113	105	106	122	109	112	208.162	43.5556	96.6292	67.9775
48	1	2	121	118	117	110	94	131	132	130	138	280.323	98.6667	87.574	94.0828
49	1	2	102	96	104	98	85	81	116	97	97	136.444	41.3333	56.8889	38.2222
50	1	2	105	97	98	108	58	97	100	97	92	129.333	11.1111	85.3333	32.8889
51	1	2	103	96	101	94	87	93	112	89	97	143.556	63.1111	36.4444	44
52	1	2	113	121	110	109	115	105	121	113	117	220.889	79.1111	87.5556	54.2222
53	1	2	109	109	98	98	96	102	116	105	102	160.444	81.3333	65.7778	13.3333
54	1	2	97	107	113	103	91	110	108	105	107	168.639	51.5556	77.5281	39.5556
55	1	2	82	90	112	101	86	93	79	85	92	16.8889	11.1111	1.33333	4.44444
56	2	2	103	119	104	113	100	102	111	105	111	183.556	26.2222	61.7778	95.5556
57	2	2	119	118	116	118	110	97	105	93	97	166.924	80	33.1461	53.7778
58	2	2	128	118	121	106	116	110	116	103	115	218.477	68.8889	62.9213	86.6667
59	2	2	113	116	116	109	94	98	105	101	102	170.824	73.3333	24.1573	73.3333
60	2	2	105	117	105	114	112	110	127	113	107	205.617	97.3333	26.0355	82.2485
61	2	2	121	109	112	112	92	109	114	105	102	193.615	58.2222	98.8764	36.5169
62	2	2	121	113	107	116	108	110	100	109	116	202.472	71.1111	68.6391	62.7219
63	2	2	103	100	103	98	102	93	95	97	92	138.456	96.4444	28.9941	13.0178
64	2	2	110	75	97	98	59	76	79	77	82	99.8227	40	14.0449	45.7778
65	2	2	95	116	102	109	91	106	105	109	117	166.667	56	29.7778	80.8889
66	2	2	103	117	102	104	99	114	127	117	92	172.697	80	62.9213	29.7753
67	2	2	97	120	100	106	95	110	116	113	102	244.16	88	94.382	61.7778
68	2	2	99	94	99	106	78	60	100	92	77	77.2571	25.7778	0	51.4793
69	2	2	102	99	104	105	82	72	105	89	102	131.094	22.6667	69.6629	38.764
70	2	2	95	96	110	100	86	93	100	104	102	134.484	60.8889	47.191	26.4045
71	2	2	113	116	105	115	103	123	116	121	111	211.556	99.1111	56.8889	55.5556
72	2	2	104	102	110	104	94	111	121	130	112	210.49	91.5556	56.213	62.7219
73	2	2	139	124	122	114	105	114	116	111	115	252.444	71.1111	95.1111	86.2222
74	2	2	90	109	112	94	99	101	109	109	102	159.111	68	61.7778	29.3333
75	2	2	105	109	100	107	91	102	111	109	97	151.281	36.4444	75.2809	39.5556
76	2	2	95	98	110	105	94	102	100	93	97	136.189	64	7.69231	64.497
77	2	2	114	106	109	112	95	110	107	126	107	200.889	59.5556	44	97.3333
78	2	2	105	116	107	109	98	110	105	109	102	179.144	66.2222	77.5281	35.3933
79	2	2	135	117	112	107	116	123	116	122	133	255.737	78.2222	91.716	85.7988
80	2	2	110	110	99	112	99	99	112	105	112	176	34.2222	85.3333	56.4444
81	2	2	103	91	102	101	78	110	99	109	97	133.333	28.8889	72.8889	31.5556
82	2	2	111	105	107	112	112	102	116	105	102	188	32	85.3333	70.6667
83	2	2	115	120	115	112	103	111	118	101	115	204.03	88	42.6966	73.3333
84	2	2	116	114	104	106	95	119	137	122	107	201.421	43.5556	62.9213	94.9438
85	2	2	112	95	97	104	77	85	105	97	101	139.556	37.7778	4.44444	97.3333
86	2	2	103	93	107	98	88	103	111	117	107	152.879	82.6667	19.1011	51.1111
87	2	2	132	133	125	116	124	102	127	105	121	246.222	97.3333	82.2222	66.6667
88	2	2	97	99	99	102	77	97	90	97	97	129.812	52.8889	17.7515	59.1716
89	2	2	101	108	104	109	108	64	63	69	72	80.4444	3.55556	38.6667	38.2222
90	2	2	95	112	105	115	86	110	105	97	112	171.666	46.2222	95.2663	30.1775
91	2	2	110	106	100	102	85	102	105	105	102	148.889	83.5556	44	21.3333
92	2	2	115	118	109	114	114	106	121	121	117	228.682	93.7778	71.3483	63.5556
93	2	2	90	105	93	106	88	110	111	101	92	145.065	64	46.1538	34.9112
94	2	2	113	121	114	111	107	106	101	97	104	177.456	36.4444	85.3933	55.618
95	2	2	132	123	113	109	100	131	116	138	107	268	88.4444	80.4444	99.1111
96	2	2	95	114	99	106	99	110	108	117	116	156.292	40	73.0337	43.2584
97	2	2	110	106	107	100	77	97	105	109	77	137.778	28.8889	21.3333	87.5556
98	2	2	112	109	111	121	105	113	111	114	97	208.929	85.3333	93.8202	29.7753
99	2	2	116	113	104	114	112	131	116	122	123	219.111	56	65.7778	97.3333
100	2	2	97	96	109	106	87	81	95	93	87	92.6785	50.6667	33.7278	8.28402
101	2	2	122	108	111	92	79	89	95	85	82	78.2012	64	7.10059	7.10059
102	2	2	115	105	102	119	112	131	137	146	127	213.64	93.7778	37.6404	82.2222
103	2	2	119	110	117	114	104	110	112	109	107	214.235	97.7778	51.1236	65.3333
104	2	2	121	105	114	107	114	131	127	146	138	281.333	97.7778	92.4444	91.1111
105	2	2	102	118	113	104	93	110	105	101	102	169.333	92	36.4444	40.8889
106	2	2	113	111	109	103	86	76	100	113	112	153.333	85.3333	27.1111	40.8889
107	2	2	125	125	116	113	105	131	132	142	102	285.913	93.7778	93.8202	98.3146
108	2	2	101	104	110	104	89	110	111	109	97	164.727	51.5556	35.3933	77.7778
109	2	2	93	61	97	102	62	76	68	73	82	72	13.7778	31.5556	26.6667
110	2	2	109	113	114	99	113	72	105	99	97	144.339	73.3333	71.0059	0
111	2	2	114	114	112	107	112	113	137	126	127	255.556	95.5556	97.7778	62.2222
112	2	2	110	93	109	110	103	60	94	81	77	71.7975	35.1111	6.50888	30.1775
113	2	2	99	121	111	110	99	102	105	109	102	182.448	35.1111	68.6391	78.6982
114	2	2	83	95	99	104	97	93	111	93	101	144.889	49.7778	65.7778	29.3333
115	2	2	102	97	113	99	98	72	111	90	56	64.8889	49.7778	2.22222	12.8889
116	2	2	105	97	114	100	68	89	92	101	87	82.6009	38.2222	26.6272	17.7515
117	2	2	102	94	94	104	80	110	98	89	92	164	46.6667	51.5556	65.7778
118	2	2	98	93	106	89	75	106	105	93	77	98.1354	39.5556	2.95858	55.6213
119	2	2	112	112	109	115	108	102	117	93	114	195.403	92.4444	35.503	67.4556
120	2	2	103	106	110	103	112	93	102	101	107	162.222	17.3333	48.8889	96
121	2	2	88	93	100	97	57	110	116	99	102	127.774	75.1111	8.28402	44.3787
122	2	2	97	110	110	97	35	106	100	93	102	76.6267	25.7778	26.4045	24.4444
123	2	2	98	105	110	103	100	102	116	105	102	165.333	44	48.8889	72.4444
124	1	2	128	106	101	115	103	127	137	138	122	202.667	75.1111	56.8889	70.6667
125	2	2	110	98	106	98	91	68	90	109	98	111.693	49.3333	6.74157	55.618
126	2	2	139	105	116	119	110	114	111	109	109	233.64	96	47.191	90.4494
127	1	2	121	102	108	108	96	114	121	105	107	198.854	62.2222	66.8539	69.7778
128	1	2	128	117	111	117	116	106	132	130	107	253.778	99.1111	69.3333	85.3333
129	2	2	112	101	110	100	104	82	73	65	97	69.7278	36	22.4852	11.2426
130	2	2	119	109	111	99	93	81	111	101	87	143.111	41.3333	78.6667	23.1111
131	2	2	88	94	95	101	78	97	100	97	82	111.64	68.4444	15.3846	27.8107
132	1	2	121	113	117	112	121	131	137	142	122	292.092	94.6667	98.3146	99.1111
133	1	2	115	120	111	108	103	119	111	109	102	208.889	49.7778	96.8889	62.2222
134	1	2	110	105	94	106	99	106	121	97	107	196.03	80	42.6966	73.3333
135	1	2	115	114	103	109	115	123	116	130	133	214.772	85.7778	32.5444	96.4497
136	2	2	93	110	108	104	77	72	105	85	97	99.1111	28.8889	12	58.2222
137	2	2	115	121	113	113	100	106	121	113	107	217.73	85.7778	71.5976	60.355
138	1	2	116	97	120	115	110	102	127	122	97	244.224	95.1111	68.6391	80.4734
139	2	2	105	107	90	106	115	131	111	134	112	173.333	26.2222	61.7778	85.3333
140	2	2	93	104	96	99	69	100	111	105	87	109.778	49.7778	48.8889	11.1111
141	1	2	119	119	112	117	108	115	121	115	102	229.333	75.1111	71.5556	82.6667
142	1	2	88	93	110	110	108	93	95	97	92	132	81.3333	44	6.66667
143	1	2	128	112	108	119	105	106	116	117	107	216	88.4444	85.3333	42.2222
144	1	2	141	118	114	110	100	131	121	134	127	271.577	85.7778	95.2663	90.5325
145	1	2	107	118	113	115	99	97	105	97	122	181.333	59.5556	27.1111	94.6667
146	2	2	64	98	98	105	77	97	98	93	97	112.637	51.5556	7.30337	53.7778
147	1	2	108	119	114	104	104	97	113	97	112	175.111	83.5556	89.3333	2.22222
148	2	2	90	113	88	111	95	106	115	109	117	146.525	50.6667	63.3136	32.5444
149	1	2	122	112	114	97	88	81	100	89	66	75.4898	31.1111	40.8284	3.5503
150	2	2	121	115	110	112	118	115	105	109	127	225.775	96	39.3258	90.4494
151	1	2	95	116	110	102	98	110	111	117	112	195.792	55.5556	81.0651	59.1716
152	2	2	95	108	97	101	78	93	105	105	77	102.737	36.4444	26.4045	39.8876
153	2	2	122	83	111	99	84	68	90	89	97	71.1111	9.77778	29.7778	31.5556
154	1	2	99	71	102	107	88	102	105	101	92	117.685	88	1.68539	28
155	1	2	113	94	108	99	96	89	105	105	82	138.222	75.1111	12	51.1111
156	1	2	75	96	103	107	99	85	105	93	77	102.753	61.3333	31.9527	9.46746
157	2	2	110	109	113	102	96	114	100	97	107	162.249	80	73.3728	8.87574
158	1	2	113	114	110	104	92	102	116	105	102	176.699	56.4444	62.9213	57.3333
159	1	2	97	111	108	118	118	137	137	146	133	296.597	99.5556	98.8166	98.2249
160	2	2	115	120	105	104	99	102	111	101	92	175.243	82.6667	21.9101	70.6667
161	1	2	112	120	114	110	119	112	105	101	107	200.674	40	80.3371	80.3371
162	2	2	110	105	104	106	94	127	121	97	97	185.186	85.7778	60.9467	38.4615
163	1	2	119	109	110	110	113	110	116	109	112	212.689	73.3333	82.0225	57.3333
164	1	2	117	97	101	116	96	114	116	105	115	191.441	31.5556	69.6629	90.2222
165	2	2	108	112	105	106	115	114	105	122	107	193.778	79.1111	89.3333	25.3333
166	2	2	114	107	114	101	107	85	105	93	102	140.03	54.2222	42.6966	43.1111
167	2	2	92	107	103	101	100	106	116	113	102	155.556	22.2222	38.6667	94.6667
168	2	2	112	107	115	107	111	114	111	105	102	199.556	63.1111	53.7778	82.6667
169	1	2	90	108	110	112	98	110	109	107	97	169.778	81.3333	75.5556	12.8889
170	1	2	124	118	117	120	116	106	116	105	113	227.556	53.7778	90.6667	83.1111
171	2	2	78	77	96	105	77	85	100	89	87	99.9369	57.3333	31.9527	10.6509
172	2	2	110	89	105	97	85	93	100	77	102	134.355	51.5556	21.9101	60.8889
173	2	2	103	104	108	98	87	85	79	73	77	30.8839	21.3333	2.24719	7.30337
174	2	2	84	81	98	104	97	89	90	89	92	124.789	57.3333	35.503	31.9527
175	1	2	83	105	102	99	98	85	95	97	97	127.111	9.77778	72.8889	44.4444
176	2	2	98	99	99	108	101	97	111	93	102	169.778	85.3333	29.7778	54.6667
177	2	2	99	92	111	99	108	97	90	91	97	113.778	41.3333	40.8889	31.5556
178	1	3	69	89	115	104	106	89	90	93	102	97.638	30.2222	24.1573	43.2584
179	1	3	121	116	107	104	115	131	116	134	122	239.443	99.5556	43.8202	96.0674
180	1	3	114	102	115	114	97	106	111	113	122	209.728	76	56.213	77.5148
181	1	3	110	94	109	109	96	85	95	81	92	119.166	34.6667	44.9438	39.5556
182	1	3	93	107	86	105	100	102	116	113	97	118.667	16.4444	36.4444	65.7778
183	1	3	99	95	110	111	97	89	95	97	102	141.333	12.8889	36.4444	92
184	1	3	83	91	110	110	98	81	111	113	82	137.945	32.8889	40.4494	64.6067
185	1	3	110	113	111	114	119	102	113	130	111	236	79.1111	65.7778	91.1111
186	1	3	113	100	99	107	103	114	111	113	97	167.293	40.8889	52.809	73.5955
187	1	3	102	109	113	101	95	110	132	117	107	203.778	66.2222	50	87.5556
188	1	3	77	101	115	103	88	76	90	93	87	68.9809	31.1111	16.568	21.3018
189	1	3	115	101	106	109	109	110	111	109	143	208.787	88	44.9438	75.8427
190	1	3	119	115	118	110	108	113	127	126	134	266.856	94.6667	74.5562	97.6331
191	1	3	142	122	116	112	116	123	114	133	127	270.396	87.5556	84.0237	98.8166
192	1	3	113	98	106	103	93	97	105	97	122	173.778	65.7778	95.1111	12.8889
193	1	3	102	116	106	113	103	131	137	126	121	233.503	68.8889	75.2809	89.3333
194	1	3	73	101	111	98	108	64	95	81	99	72.3596	30.2222	12.3596	29.7778
195	1	3	139	115	105	116	107	106	121	132	107	211.203	73.3333	87.574	50.2959
196	1	3	102	111	101	107	108	110	121	117	102	178.504	68.4444	73.3728	36.6864
197	1	3	115	121	112	124	119	123	132	126	133	263.009	93.7778	89.3491	79.8817
198	1	3	112	102	113	104	100	89	116	109	112	182.514	66.2222	42.6966	73.5955
199	1	3	119	107	109	107	104	114	127	142	127	241.778	65.7778	96.8889	79.1111
200	1	3	126	121	124	126	114	123	137	122	133	289.778	92	99.5556	98.2222
201	1	3	103	107	106	104	112	110	111	113	117	192.187	66.2222	66.8539	59.1111
202	1	3	108	111	116	111	122	119	116	113	102	231.34	85.7778	70.4142	75.1479
203	1	3	108	87	93	99	78	110	101	105	105	137.853	85.3333	6.74157	45.7778
204	1	3	113	111	110	107	104	97	105	98	107	178.317	42.2222	68.6391	67.4556
205	1	3	114	111	111	115	113	119	116	117	121	238.107	80	69.6629	88.4444
206	1	3	113	99	111	103	101	72	111	89	97	136	32	27.1111	76.8889
207	1	3	103	116	111	111	98	119	105	103	97	182.385	74.6667	64.6067	43.1111
208	1	3	128	124	111	118	114	102	116	117	117	240.505	81.3333	94.0828	65.0888
209	1	3	113	112	103	106	97	119	117	101	122	199.853	68.8889	56.7416	74.2222
210	1	3	110	88	113	97	94	93	105	93	102	124.444	51.5556	38.6667	34.2222
211	1	3	83	96	114	104	105	97	79	93	87	98.622	68.4444	10.6509	19.5266
212	1	3	102	112	111	110	70	85	84	81	77	81.8777	49.3333	24.8521	7.69231
213	1	3	93	108	99	103	69	110	95	101	102	141.416	24	82.0225	35.3933
214	1	3	95	95	110	99	99	107	108	101	102	157.778	75.1111	29.7778	52.8889
215	1	3	108	104	111	107	104	89	111	105	107	177.333	68	15.5556	93.7778
216	1	3	95	103	103	102	104	106	116	117	92	159.556	37.7778	72.8889	48.8889
217	1	3	103	115	97	103	106	106	121	122	97	155.556	44	95.5556	16
218	1	3	110	86	105	101	102	89	100	101	102	150.222	34.2222	24.8889	91.1111
219	1	3	93	104	104	96	102	93	100	89	77	131.573	40	31.4607	60.1124
220	1	3	117	112	110	115	115	119	132	122	112	240.792	75.1111	73.9645	91.716
221	1	3	124	113	110	114	115	114	116	115	116	233.709	87.5556	73.3728	72.7811
222	1	3	97	93	98	101	74	119	74	92	77	122.404	66.2222	26.4045	29.7778
223	1	3	102	109	104	113	100	81	84	73	99	154.659	49.3333	30.1775	75.1479
224	1	3	99	99	113	102	111	81	84	85	102	103.111	41.3333	18.2222	43.5556
225	1	3	103	97	114	106	96	85	111	97	101	144.739	43.5556	78.6982	22.4852
226	1	3	105	106	112	102	96	97	111	104	102	169.328	80	59.5506	29.7778
227	1	3	102	99	113	100	102	68	84	89	72	66.9218	39.1111	22.4852	5.32544
228	1	3	99	113	112	104	102	110	116	109	102	189.773	97.7778	59.5506	32.4444
229	1	3	103	107	112	100	109	89	105	108	107	176.35	58.2222	31.4607	86.6667
230	1	3	128	121	108	114	105	114	116	112	107	215.111	96	56.8889	62.2222
231	1	3	108	103	109	111	111	106	118	114	117	202.764	68.4444	76.3314	57.9882
232	1	3	110	115	108	108	102	119	127	138	143	244.889	75.1111	78.6667	91.1111
233	1	3	114	115	108	113	107	127	111	126	102	211.451	60.8889	80.3371	70.2247
234	1	3	84	102	110	107	105	97	95	93	99	137.047	43.5556	40.8284	52.6627
235	1	3	101	104	117	102	114	102	109	101	113	180	79.1111	75.5556	25.3333
236	1	3	105	114	106	119	108	110	121	126	112	206.667	83.5556	75.5556	47.5556
237	1	3	80	95	99	104	31	89	100	97	102	88.1673	47.1111	5.05618	36
238	1	3	93	102	109	53	65	110	111	101	102	114.4	28.4444	82.0225	3.93258
239	1	3	93	68	104	100	77	89	79	97	82	66.6667	9.77778	40.8889	16
240	1	3	103	94	104	92	59	106	95	99	97	118.222	59.5556	31.5556	27.1111
241	1	3	77	91	115	97	106	106	111	93	97	121.223	49.3333	10.1124	61.7778
242	1	3	56	110	104	102	66	114	105	95	77	102.259	27.1111	60.355	14.7929
243	1	3	108	97	103	28	84	102	95	113	97	82.2222	0.444444	32.8889	48.8889
244	1	3	108	110	110	104	99	85	90	81	107	127.111	11.5556	44	71.5556
245	1	3	103	99	113	106	98	81	100	77	107	100.986	62.2222	12.3596	26.4045
246	1	3	115	106	110	108	99	106	111	105	107	186.222	82.2222	78.6667	25.3333
247	1	3	99	91	92	104	88	93	91	97	82	131.186	24.4444	16.2921	90.4494
248	1	3	108	112	109	107	101	123	132	126	117	233.506	88	59.5506	85.9551
249	1	3	90	88	113	107	83	89	100	105	102	127.429	42.2222	40.8284	44.3787
250	1	3	105	108	103	111	113	110	114	115	107	187.111	92	48.8889	46.2222
251	1	3	104	97	115	112	98	106	101	93	101	149.735	43.5556	73.0337	33.1461
252	1	3	93	97	112	110	102	99	109	101	102	160.318	75.1111	6.50888	78.6982
253	1	3	99	111	105	102	95	97	90	93	99	152.307	89.3333	37.6404	25.3333
254	1	3	116	102	105	104	97	115	127	113	122	198.222	88.4444	27.1111	82.6667
255	1	3	83	90	111	97	92	81	111	81	102	94.1698	68.8889	17.9775	7.30337
256	1	3	99	111	108	110	104	89	101	117	98	173.778	65.7778	95.1111	12.8889
257	1	3	83	103	115	104	87	93	74	52	56	19.5556	19.1111	0	0.444444
258	1	3	102	113	103	90	61	76	95	97	82	98.0302	68.4444	3.5503	26.0355
259	1	3	116	104	112	112	114	102	111	97	112	187.411	89.7778	22.4852	75.1479
260	1	3	99	102	108	104	91	119	100	109	102	171.778	58.2222	50	63.5556
261	1	3	84	79	101	108	63	93	95	77	92	117.778	32	32.8889	52.8889
262	1	3	132	122	131	125	121	106	105	122	112	277.943	89.7778	92.3077	95.858
263	1	3	105	107	115	102	114	114	116	113	134	225.091	73.3333	88.2022	63.5556
264	1	3	95	107	105	97	101	93	100	97	107	157.331	55.5556	33.7278	68.0473
265	1	3	112	108	107	111	104	119	127	126	117	214.222	99.5556	40.8889	73.7778
266	1	3	102	98	111	102	98	85	84	101	100	125.996	73.3333	13.6095	39.0533
267	1	3	113	108	113	97	98	97	137	122	133	233.778	97.3333	48.8889	87.5556
268	1	3	118	105	110	110	101	102	100	126	112	201.893	80	22.4852	99.4083
269	1	3	102	111	107	109	99	110	116	113	102	183.958	55.5556	42.0118	86.3905
270	2	3	115	109	119	102	95	114	105	97	115	175.738	49.3333	86.5169	39.8876
271	2	3	99	99	113	99	101	85	79	73	72	45.7778	3.55556	36.4444	5.77778
272	2	3	113	102	108	100	60	102	111	85	97	126.13	64	14.2012	47.929
273	2	3	115	110	109	99	95	114	121	113	102	193.778	81.3333	24.8889	87.5556
274	2	3	111	105	109	108	102	127	127	126	117	230.332	60.8889	89.8876	79.5556
275	2	3	119	118	115	114	122	102	116	126	102	254.222	85.3333	69.3333	99.5556
276	2	3	83	97	110	112	103	102	90	85	77	114.667	2.66667	85.3333	26.6667
277	2	3	98	106	102	105	107	123	121	117	102	180.268	61.3333	28.9941	89.9408
278	2	3	110	115	105	109	101	102	131	113	127	203.546	98.6667	19.1011	85.7778
279	2	3	102	106	108	103	106	102	111	97	102	173.307	55.5556	76.3314	41.4201
280	2	3	108	109	119	102	106	76	79	69	87	28.025	25.7778	1.68539	0.561798
281	2	3	109	101	108	103	100	110	100	97	97	163.524	42.2222	76.3314	44.9704
282	2	3	124	112	109	109	98	106	121	117	138	224.097	89.7778	59.1716	75.1479
283	2	3	111	114	110	104	114	109	112	112	107	200.989	68.4444	97.6331	34.9112
284	2	3	103	108	105	115	101	102	127	117	133	202.09	54.2222	78.0899	69.7778
285	2	3	122	113	110	109	107	106	105	101	118	193.778	71.1111	71.5556	51.1111
286	2	3	117	117	117	112	120	123	132	122	117	261.375	89.7778	90.5325	81.0651
287	2	3	117	109	114	107	114	97	116	114	112	210.332	54.2222	89.8876	66.2222
288	2	3	110	109	104	94	75	76	79	81	66	94.372	23.5556	13.4831	57.3333
289	2	3	121	103	107	109	92	114	101	142	98	191.416	97.3333	82.2485	11.8343
290	2	3	110	113	114	121	122	106	127	126	122	260.622	74.6667	95.5056	90.4494
291	2	3	102	105	109	108	103	97	104	100	102	164.444	46.6667	24.8889	92.8889
292	2	3	113	109	113	106	103	68	105	93	87	124.46	35.1111	57.3964	31.9527
293	2	3	103	90	112	106	97	60	95	77	66	49.4157	32	13.4831	3.93258
294	2	3	105	106	111	98	95	81	84	81	77	85.7778	68	8	9.77778
295	2	3	119	116	106	103	90	101	121	113	107	188.215	82.6667	39.3258	66.2222
296	2	3	88	98	94	104	106	110	111	109	98	145.778	71.1111	15.5556	59.1111
297	2	3	113	103	113	105	100	93	84	101	98	152.444	53.7778	82.6667	16
298	2	3	73	73	114	100	77	106	127	97	102	115.713	44.8889	24.1573	46.6667
299	2	3	102	100	104	104	99	85	100	105	82	136.462	44.8889	7.86517	83.7079
300	2	3	113	115	107	101	99	123	114	117	107	194.222	75.1111	56.8889	62.2222
301	2	3	103	105	102	105	104	106	121	97	107	183.064	51.1111	97.0414	34.9112
302	2	3	98	99	102	98	101	97	84	101	82	122.667	71.1111	0.444444	51.1111
303	2	3	112	108	115	106	120	115	111	109	116	211.406	85.3333	86.5169	39.5556
304	2	3	99	111	113	111	114	106	111	105	97	186.222	79.1111	99.5556	7.55556
305	2	3	113	88	111	97	110	47	79	56	77	45.3333	1.33333	36.4444	7.55556
306	2	3	97	91	103	93	94	114	90	101	102	144.597	60.8889	10.1124	73.5955
307	2	3	122	113	107	116	114	114	127	124	97	218.459	78.2222	52.6627	87.574
308	2	3	115	113	108	105	109	102	116	105	102	191.218	93.7778	19.6629	77.7778
309	2	3	103	104	107	111	102	99	101	109	97	167.111	22.2222	98.6667	46.2222
310	2	3	105	108	105	115	110	119	105	110	103	191.111	59.5556	69.3333	62.2222
311	2	3	112	119	110	109	107	110	116	113	117	210.02	73.3333	81.0651	55.6213
312	2	3	93	61	101	99	74	76	99	93	66	55.4707	22.2222	12.3596	20.8889
313	2	3	56	97	100	107	84	114	116	99	87	124.444	41.3333	51.5556	31.5556
314	2	3	103	98	99	108	106	85	100	93	72	148.702	56.4444	33.1461	59.1111
315	2	3	108	109	113	104	93	102	127	113	97	192.45	96	10.6509	85.7988
316	2	3	83	69	107	95	55	97	91	101	92	66.0375	26.6667	3.37079	36
317	2	3	110	117	108	106	99	114	137	126	112	218.667	59.5556	65.7778	93.3333
318	2	3	112	102	109	102	101	119	121	109	97	190.675	96	59.1716	35.503
319	2	3	115	113	105	99	108	114	105	109	117	193.031	93.7778	2.80899	96.4444
320	2	3	95	87	94	101	69	97	102	113	102	93.8435	38.2222	15.3846	40.2367
321	2	3	99	61	91	101	46	102	102	101	97	90.2222	9.77778	3.55556	76.8889
322	2	3	110	105	113	111	97	93	105	97	87	153.778	15.5556	69.3333	68.8889
323	2	3	119	108	107	116	99	89	95	73	92	156.008	61.3333	92.8994	1.77515
324	2	3	79	100	113	101	77	99	105	93	72	86.4619	44.8889	29.7753	11.7978
325	2	3	90	96	114	100	95	93	105	96	77	114.667	37.7778	8	68.8889
326	2	3	79	92	109	104	99	102	90	77	87	95.0138	29.3333	1.18343	64.497
327	2	3	95	105	93	99	78	93	111	97	92	152	53.7778	15.5556	82.6667
328	2	3	128	104	106	108	122	119	121	126	117	221.778	93.3333	69.3333	59.1111
329	2	3	139	110	118	121	105	76	111	69	61	62.6667	32	5.33333	25.3333
330	2	3	102	102	111	105	110	114	100	109	77	172.607	82.6667	31.9527	57.9882
331	2	3	82	91	97	102	78	106	95	98	92	120.889	26.2222	78.6667	16
332	2	3	128	111	114	108	113	116	121	109	97	215.348	75.1111	68.6391	71.5976
333	2	3	126	121	107	112	121	131	132	142	117	257.778	79.1111	87.5556	91.1111
334	2	3	119	97	112	107	96	89	90	105	82	145.62	39.1111	56.213	50.2959
335	2	3	113	121	123	125	148	102	137	130	117	294.819	97.7778	99.4083	97.6331
336	2	3	118	109	114	115	127	119	116	121	128	257.873	89.3333	88.2022	80.3371
337	2	3	108	106	107	101	102	97	116	101	112	179.556	56	89.3333	34.2222
338	2	3	102	113	115	101	109	99	111	109	107	192	68	92.4444	31.5556
339	2	3	95	90	104	99	87	106	105	97	77	122.706	49.3333	54.4379	18.9349
340	2	3	79	105	106	108	95	89	98	97	72	117.333	71.1111	23.1111	23.1111
341	2	3	108	121	109	113	118	112	105	109	113	206.667	79.1111	44	83.5556
342	2	3	99	100	109	104	86	103	95	113	87	149.248	73.3333	12.3596	63.5556
343	2	3	128	114	119	115	126	99	105	105	112	213.773	54.2222	65.7303	93.8202
344	2	3	117	105	115	124	122	127	137	131	102	266.954	91.1111	85.3933	90.4494
345	2	3	115	103	108	109	91	102	102	93	101	160.444	53.7778	65.7778	40.8889
346	1	1	108	100	109	104	105	131	116	122	113	194.265	73.3333	93.8202	27.1111
347	1	1	121	114	113	106	100	110	110	113	107	186.255	73.3333	92.1348	20.7865
348	1	1	115	123	114	109	106	110	119	115	127	234.738	82.6667	57.3964	94.6746
349	1	1	113	111	115	107	104	106	90	97	77	123.111	22.2222	20	80.8889
350	1	1	100	74	94	99	75	76	127	105	92	70.6667	32	20	18.6667
351	1	1	117	94	106	103	99	93	79	93	87	100.911	68.8889	28.0899	3.93258
352	1	1	139	118	114	107	115	106	116	117	112	242.367	98.6667	73.0337	70.6667
353	1	1	111	110	110	108	103	119	116	134	127	232.889	94.2222	61.7778	76.8889
354	1	1	116	108	115	112	99	89	105	97	61	107.556	7.11111	29.7778	70.6667
355	1	1	110	94	112	101	92	68	90	69	102	28.8889	1.33333	23.1111	4.44444
356	1	1	108	115	102	108	108	127	116	102	122	191.111	32	95.1111	64
357	1	1	108	86	96	103	60	102	100	97	102	108.444	41.3333	4.88889	62.2222
358	1	1	119	102	103	116	88	123	116	117	112	174.931	80	43.8202	51.1111
359	1	1	121	119	111	116	100	106	113	118	112	208.4	78.2222	77.5148	52.6627
360	1	1	108	87	107	97	80	110	111	97	92	113.181	60.8889	16.2921	36
361	1	1	150	124	112	109	111	106	127	117	112	250.861	99.1111	77.5281	74.2222
362	1	1	114	113	108	116	99	110	101	97	108	162.667	49.7778	48.8889	64
363	1	1	110	102	111	107	102	131	105	109	117	184.721	71.1111	44.9704	68.6391
364	1	1	112	117	115	119	110	105	104	117	112	216	63.1111	78.6667	74.2222
365	1	1	114	103	115	102	93	114	121	109	97	175.556	81.3333	8	86.2222
366	1	1	99	93	87	98	79	93	95	93	92	131.111	75.1111	23.1111	32.8889
367	1	1	109	109	107	106	98	110	101	113	97	146.364	42.2222	10.6509	93.4911
368	1	1	149	112	126	117	122	102	116	107	112	242.667	88.4444	80.4444	73.7778
369	1	1	115	107	106	111	107	112	105	116	97	167.111	28.8889	69.3333	68.8889
370	1	1	109	119	114	115	114	123	116	111	122	229.438	80	56.7416	92.6966
371	1	1	95	95	96	98	94	85	79	73	56	117.978	52.8889	44.9704	20.1183
372	1	1	104	89	112	108	94	64	79	81	102	39.5556	15.5556	8	16
373	1	1	124	105	113	112	98	102	122	117	122	213.413	66.2222	71.3483	75.8427
374	1	1	117	121	117	104	100	114	137	105	133	222.667	89.7778	78.6667	54.2222
375	1	1	102	109	112	107	102	97	100	99	114	142.4	56.4444	69.6629	16.2921
376	1	1	108	115	101	107	104	110	114	122	117	154.046	35.1111	82.8402	36.0947
377	1	1	75	81	99	101	77	93	95	97	92	62.2222	28.8889	12	21.3333
378	1	1	105	105	110	100	100	106	111	113	115	168.444	56	71.5556	40.8889
379	1	1	99	91	99	98	104	64	100	73	72	114.222	51.5556	51.5556	11.1111
380	1	1	90	95	108	101	66	119	95	85	98	84.4444	9.77778	18.2222	56.4444
381	1	1	112	103	104	112	95	106	95	98	87	138.222	63.1111	53.7778	21.3333
382	1	1	90	98	100	101	99	102	105	109	117	129.134	47.1111	21.9101	60.1124
383	1	1	105	107	105	103	102	102	116	97	99	146.222	59.5556	20	66.6667
384	1	1	109	113	115	104	105	114	121	109	107	186.05	31.5556	89.8876	64.6067
385	1	1	105	91	98	113	81	111	99	97	107	140.437	35.1111	89.3491	15.9763
386	1	1	113	105	112	110	91	102	95	93	102	126.235	35.1111	49.1124	42.0118
387	1	1	121	98	113	109	103	110	105	117	117	191.513	85.3333	8.98876	97.191
388	1	1	97	115	115	103	91	102	107	97	92	121.062	38.2222	54.4379	28.4024
389	1	1	110	92	107	103	88	85	95	93	87	88.952	31.5556	38.4615	18.9349
390	1	1	84	100	95	110	71	97	84	93	92	100.889	65.7778	12	23.1111
391	1	1	119	112	108	114	107	99	101	101	114	173.333	56	98.6667	18.6667
392	1	1	88	112	110	98	99	97	111	105	97	136.897	42.2222	40.8284	53.8462
393	1	1	115	98	106	109	91	85	95	77	56	78.6667	12.8889	16.8889	48.8889
394	1	1	99	84	99	102	78	93	90	89	92	96	44	48.8889	3.11111
395	1	1	117	111	109	99	113	110	104	105	107	173.778	34.2222	93.3333	46.2222
396	1	1	112	119	114	111	110	114	127	130	112	256	75.1111	85.7778	95.1111
397	1	1	110	108	115	108	97	68	95	89	72	56.0574	40.8889	0	15.1685
398	1	1	119	115	104	119	118	123	115	111	112	208.079	61.3333	82.2485	64.497
399	1	1	93	102	108	107	101	119	90	93	97	130.994	99.4382	27.1111	4.44444
400	1	1	82	108	99	104	97	106	90	89	97	137.778	46.6667	61.7778	29.3333
401	1	1	102	108	109	109	90	114	105	113	87	144	63.1111	1.77778	79.1111
402	1	1	104	109	103	115	97	92	100	89	77	135.729	52.8889	38.4615	44.3787
403	1	1	119	112	114	108	108	131	137	134	127	267.615	93.7778	85.3933	88.4444
404	1	1	115	116	114	109	112	114	113	113	112	211.529	93.7778	30.1775	87.574
405	1	1	110	103	110	110	98	95	88	101	77	111.755	47.1111	17.9775	46.6667
406	1	1	102	101	100	105	73	81	74	85	87	86.2222	12.8889	29.7778	43.5556
407	1	1	110	111	112	106	105	119	121	122	117	220.337	82.6667	80.3371	57.3333
408	1	1	95	103	105	100	94	97	90	89	77	90.8928	43.5556	24.8521	22.4852
409	1	1	110	98	109	104	89	102	105	101	97	135.842	29.3333	46.1538	60.355
410	1	1	116	105	115	109	99	118	116	109	112	187.009	66.2222	77.5281	43.2584
411	1	1	105	111	109	109	107	131	100	117	116	187.865	80	37.6404	70.2247
412	1	1	119	114	103	108	99	110	121	109	107	181.778	46.6667	44	91.1111
413	1	1	90	97	100	99	83	110	105	105	98	109.654	26.2222	60.355	23.0769
414	1	1	97	100	94	99	82	89	100	93	82	112	37.7778	48.8889	25.3333
415	1	1	132	126	123	116	122	114	116	113	127	266.567	99.1111	77.5148	89.9408
416	1	1	113	103	118	107	88	106	84	93	82	82.2222	37.7778	21.3333	23.1111
417	1	1	112	101	112	102	105	114	90	113	98	155.348	36.4444	71.3483	47.5556
418	1	1	109	109	110	111	97	111	123	122	117	197.948	68.8889	75.2809	53.7778
419	1	1	106	96	98	99	73	110	98	101	92	108.889	2.22222	40.8889	65.7778
420	1	1	103	116	110	104	93	110	105	101	117	153.783	57.3333	47.3373	49.1124
421	1	1	121	117	114	113	115	106	111	122	112	241.236	80	91.0112	70.2247
422	1	1	109	112	110	114	116	114	116	117	143	237.333	96.4444	61.7778	79.1111
423	1	1	88	67	90	91	65	85	95	89	102	91.5556	44	1.33333	46.2222
424	1	1	107	111	113	104	109	127	111	122	122	227.337	80	63.3136	84.0237
425	1	1	102	103	101	89	63	64	42	77	97	40.8889	6.22222	24.8889	9.77778
426	1	1	139	118	123	115	108	131	111	113	106	258.107	80	85.2071	92.8994
427	1	1	115	112	113	112	102	93	102	97	102	143.001	32.8889	29.7753	80.3371
428	1	1	99	119	111	104	94	106	111	113	107	172.889	88.4444	65.7778	18.6667
429	1	1	128	112	118	109	94	114	105	109	114	195.995	54.2222	59.5506	82.2222
430	1	1	110	106	110	109	107	97	103	122	127	185.333	92	90.6667	2.66667
431	1	1	112	102	107	107	91	110	100	105	97	141.778	37.7778	65.7778	38.2222
432	1	1	113	105	106	110	101	119	106	105	107	172.584	40	35.3933	97.191
433	1	1	112	89	98	108	69	103	91	103	89	93.0512	28.4444	28.0899	36.5169
434	1	1	103	112	111	113	104	93	90	89	77	99.161	54.2222	4.49438	40.4444
435	1	1	108	110	108	115	111	99	111	105	115	178.222	92	9.33333	76.8889
436	1	1	103	115	109	111	100	114	111	109	112	255.556	85.3333	89.3333	80.8889
437	1	1	109	107	108	109	96	114	116	97	112	166.969	71.1111	81.0651	14.7929
438	1	1	105	111	106	114	106	131	127	126	127	215.556	98.2222	51.5556	65.7778
439	1	1	97	116	112	104	95	102	102	126	127	188.889	37.7778	82.2222	68.8889
440	1	1	102	88	95	105	83	97	95	101	82	89.3308	27.1111	29.7753	32.4444
441	1	1	115	107	113	114	93	106	116	114	112	185.333	59.5556	87.5556	38.2222
442	1	1	141	115	121	115	108	123	132	142	143	294.969	97.7778	97.7528	99.4382
443	1	1	103	90	101	107	99	106	105	93	87	137.778	46.6667	61.7778	29.3333
444	1	1	97	107	99	112	82	110	95	101	61	97.8593	52.8889	20.1183	24.8521
445	1	1	116	100	105	110	98	97	105	109	118	151.458	85.7778	35.503	30.1775
446	1	1	84	114	92	95	78	93	105	105	97	87.1111	19.1111	5.77778	62.2222
447	1	1	92	110	106	104	99	103	84	97	87	110.222	79.1111	23.1111	8
448	1	1	95	101	111	110	101	93	100	81	77	73.1229	31.1111	28.9941	13.0178
449	1	1	108	89	99	110	70	93	95	97	92	98.9588	31.5556	16.2921	51.1111
450	1	1	115	112	114	105	124	110	114	109	112	205.496	80	64.6067	60.8889
451	1	1	105	106	116	100	83	102	90	97	102	103.668	43.5556	39.3258	20.7865
452	1	1	113	97	98	107	63	76	84	89	82	86.6667	1.77778	13.3333	71.5556
453	1	1	110	90	99	99	80	106	100	97	97	120.899	28	2.95858	89.9408
454	1	1	102	86	100	101	72	89	84	101	92	69.5832	38.2222	13.6095	17.7515
455	1	1	135	109	110	116	107	114	118	117	117	225.381	91.1111	69.6629	64.6067
456	1	1	93	71	103	103	95	89	63	93	97	61.6068	46.2222	10.6509	4.73373
457	1	1	103	95	94	93	63	85	105	101	102	85.6829	21.7778	31.4607	32.4444
458	1	1	111	112	110	112	99	110	105	117	138	203.39	91.5556	49.1124	62.7219
459	1	1	110	123	121	113	108	119	137	130	127	281.753	89.3333	97.7528	94.6667
460	2	1	104	102	111	103	97	89	111	101	97	131.845	27.1111	63.3136	41.4201
461	2	1	109	92	109	102	92	106	87	69	87	70.3037	25.3333	6.50888	38.4615
462	2	1	93	71	95	99	76	106	100	89	107	124	44	9.33333	70.6667
463	2	1	99	97	101	94	101	97	95	81	82	121.333	15.5556	53.7778	52
464	2	1	119	111	109	115	122	123	121	121	107	225.875	91.5556	86.3905	47.929
465	2	1	118	106	105	114	94	123	111	109	112	183.268	73.3333	24.1573	85.7778
466	2	1	108	107	108	112	99	114	94	101	87	140.607	50.6667	13.6095	76.3314
467	2	1	105	113	113	115	117	127	121	115	114	231.629	81.3333	68.6391	81.6568
468	2	1	113	89	109	97	89	85	105	110	92	112.295	25.7778	65.7303	20.7865
469	2	1	93	101	102	94	72	76	100	101	97	71.8185	49.3333	20.1183	2.36686
470	2	1	111	119	115	121	101	99	105	114	114	196.889	51.5556	71.5556	73.7778
471	2	1	82	98	104	115	49	102	105	113	97	81.7778	26.2222	12	43.5556
472	2	1	103	108	104	107	96	110	79	93	72	111.111	63.1111	9.77778	38.2222
473	2	1	113	113	109	103	104	119	105	97	107	165.453	94.6667	54.4944	16.2921
474	2	1	117	115	115	112	119	121	121	105	112	214.667	63.1111	97.3333	54.2222
475	2	1	110	114	113	115	100	114	116	122	107	218.438	64	96.4497	57.9882
476	2	1	112	105	115	107	110	127	121	134	117	261.333	94.6667	75.5556	91.1111
477	2	1	115	105	109	115	98	119	100	102	105	165.333	95.1111	61.7778	8.44444
478	2	1	99	114	117	108	107	93	95	97	82	111.34	65.7778	13.6095	31.9527
479	2	1	92	99	100	106	87	106	90	97	82	101.521	34.6667	40.4494	26.4045
480	2	1	82	89	99	103	58	89	98	77	107	108.1	40	8.98876	59.1111
481	2	1	93	99	99	99	77	97	99	101	77	81.1335	46.2222	24.8521	10.0592
482	2	1	121	118	121	115	125	102	113	105	102	203.532	87.5556	24.8521	91.1243
483	2	1	117	116	110	102	109	97	111	98	107	162.022	80	26.4045	55.618
484	2	1	110	114	112	104	98	93	98	105	89	140.305	46.2222	88.1657	5.91716
485	2	1	108	111	106	95	99	106	101	117	102	143.111	82.2222	13.3333	47.5556
486	2	1	113	122	113	112	120	123	110	105	102	196.367	73.3333	52.809	70.2247
487	2	1	112	107	109	116	104	109	105	109	102	173.168	61.3333	28.9941	82.8402
488	2	1	118	110	112	107	107	131	127	138	102	254.222	88.4444	96.8889	68.8889
489	2	1	84	109	109	101	100	85	100	81	99	85.7778	6.22222	38.6667	40.8889
490	2	1	104	99	103	107	75	81	105	101	87	93.1735	47.1111	5.61798	40.4444
491	2	1	105	97	110	100	105	110	99	85	99	116.889	41.3333	48.8889	26.6667
492	2	1	110	79	106	96	82	101	98	99	99	96.8889	22.2222	36.4444	38.2222
493	2	1	90	97	114	99	112	102	95	93	92	94.6667	7.11111	15.5556	72
494	2	1	106	109	109	105	98	119	111	105	97	157.683	26.2222	56.7416	74.7191
495	2	1	101	93	114	106	86	89	79	85	82	31.1111	16.4444	8	6.66667
496	2	1	117	118	114	105	106	99	116	101	107	174.424	56.4444	88.2022	29.7778
497	2	1	109	111	112	106	96	114	116	112	117	184.836	49.3333	86.3905	49.1124
498	2	1	95	81	107	89	80	72	84	89	72	25.7778	4.44444	2.66667	18.6667
499	2	1	110	109	114	102	104	85	111	105	97	143.111	68	69.3333	5.77778
500	2	1	95	99	106	105	108	85	95	93	82	98.4247	35.1111	47.3373	15.9763
501	2	1	103	96	96	99	98	110	100	105	92	119.321	61.3333	36.6864	21.3018
502	2	1	110	108	98	109	102	85	100	77	76	153.596	31.1111	85.2071	37.2781
503	2	1	97	88	98	103	89	119	100	85	66	131.111	28.8889	4.44444	97.7778
504	2	1	105	60	89	94	62	110	99	113	102	28.4392	24.8889	0.591716	2.95858
505	2	1	114	107	108	107	99	93	100	101	77	125.588	40	62.9213	22.6667
506	2	1	101	102	95	108	73	106	79	97	97	112	11.1111	20	80.8889
507	2	1	104	117	114	114	108	108	104	105	97	172.444	94.2222	56.8889	21.3333
508	2	1	128	110	113	115	119	105	105	105	114	195.84	87.5556	20.1183	88.1657
509	2	1	121	117	115	113	102	110	118	116	107	219.051	78.2222	70.4142	70.4142
510	2	1	105	110	108	103	108	110	117	113	97	171.476	82.6667	52.809	36
511	2	1	119	111	106	116	100	102	116	103	102	175.111	32	87.5556	55.5556
512	2	1	114	116	116	110	116	127	121	122	102	252.956	96	96.0674	60.8889
513	2	1	102	102	113	108	97	114	90	89	86	97.0886	33.3333	17.9775	45.7778
514	2	1	110	89	106	93	97	114	105	105	97	136.889	79.1111	40.8889	16.8889
515	2	1	112	105	110	106	103	131	111	121	102	190.046	71.1111	91.1243	27.8107
516	2	1	110	114	108	116	109	114	121	122	102	195.953	64	52.071	79.8817
517	2	1	149	120	127	119	120	112	115	118	138	282.68	91.5556	95.858	95.2663
518	2	1	115	110	108	111	112	102	116	103	102	175.728	30.2222	85.3933	60.1124
519	2	1	103	115	116	103	98	127	113	109	116	189.333	65.7778	85.3333	38.2222
520	2	1	113	123	112	103	104	114	111	117	117	209.778	89.7778	61.7778	58.2222
521	2	1	103	97	110	106	92	93	105	89	92	100	17.3333	31.5556	51.1111
522	2	1	108	116	113	98	100	123	121	101	111	182.085	85.3333	37.6404	59.1111
523	2	1	69	105	106	102	102	72	68	73	87	42.6456	28.4444	13.6095	0.591716
524	2	1	108	113	106	111	125	131	113	112	107	202.667	63.1111	75.5556	64
525	2	1	90	102	103	106	82	110	116	97	97	136.444	46.6667	48.8889	40.8889
526	2	1	103	82	110	104	88	89	95	85	92	67.1111	49.7778	15.5556	1.77778
527	2	1	115	106	106	116	107	97	100	105	87	143.568	49.3333	51.1236	43.1111
528	2	1	117	107	114	112	101	97	100	101	111	149.778	51.5556	82.2222	16
529	2	1	110	111	108	119	102	85	111	103	97	146.222	26.2222	61.7778	58.2222
530	2	1	95	97	101	105	90	93	105	113	103	106.107	28	52.071	26.0355
531	2	1	90	106	110	107	100	106	95	89	97	111.393	40	35.3933	36
532	2	1	83	91	90	106	68	81	116	89	87	125.239	61.3333	17.7515	46.1538
533	2	1	95	109	99	108	90	102	105	117	107	116.889	44	71.5556	1.33333
534	2	1	82	77	112	102	78	102	99	113	97	96.4444	37.7778	9.33333	49.3333
535	2	1	98	109	109	102	95	92	90	109	99	125.578	43.5556	21.9101	60.1124
536	2	1	113	124	114	106	113	114	116	119	113	239.34	93.7778	79.2899	66.2722
537	2	1	97	109	111	109	95	119	111	113	97	167.516	91.1111	16.2921	60.1124
538	2	1	110	69	93	102	77	97	105	97	92	101.778	4.88889	32.8889	64
539	2	1	102	104	111	102	100	102	105	97	92	126.256	49.3333	52.071	24.8521
540	2	1	99	98	96	109	91	93	90	97	92	116.444	53.7778	56.8889	5.77778
541	2	1	84	92	95	94	76	89	105	97	82	77.7778	22.6667	44	11.1111
542	2	1	108	109	108	106	94	98	105	87	77	113.333	26.2222	48.8889	38.2222
543	2	1	103	103	114	102	106	108	116	104	106	160.889	49.7778	36.4444	74.6667
544	2	1	97	102	104	100	86	81	68	60	56	52.8215	23.5556	3.93258	25.3333
545	2	1	95	98	97	88	79	106	95	101	99	95.3346	46.2222	44.9704	4.14201
546	2	1	114	98	110	108	94	114	105	113	97	157.357	73.3333	49.1124	34.9112
547	2	1	132	121	114	123	112	108	119	126	143	267.001	92.4444	89.9408	84.6154
548	2	1	109	109	109	101	104	106	111	113	107	172.889	34.2222	80.4444	58.2222
549	2	1	90	107	95	100	85	85	95	101	87	86.6667	22.2222	16.8889	47.5556
550	2	1	105	87	99	56	81	93	84	97	82	44.3521	20.8889	1.68539	21.7778
551	2	1	90	97	101	98	78	85	100	101	87	77.3333	22.2222	16.8889	38.2222
552	2	1	110	117	110	114	110	110	127	134	102	226.889	91.1111	50	85.7778
553	2	1	114	118	110	100	98	123	121	113	107	188	71.1111	18.2222	98.6667
554	2	1	99	115	120	97	98	97	111	105	97	144.444	89.7778	53.7778	0.888889
555	2	1	104	108	115	97	102	97	111	106	108	148.667	66.2222	50	32.4444
556	2	1	88	97	97	92	68	102	90	89	87	92	19.1111	51.5556	21.3333
557	2	1	113	112	119	105	87	114	127	105	107	183.853	66.2222	56.7416	60.8889
558	2	1	108	99	103	100	76	97	121	105	72	105.411	28.4444	75.2809	1.68539
559	2	1	98	111	102	106	98	106	116	102	117	161.171	43.5556	35.3933	82.2222
560	2	1	117	104	112	113	106	99	109	111	98	175.245	65.7778	63.3136	46.1538
561	2	1	102	117	103	108	98	109	105	102	107	152.489	82.6667	44.9704	24.8521
562	2	1	101	96	94	103	82	97	79	77	92	146.851	71.1111	2.95858	72.7811
563	2	1	119	119	118	108	98	119	110	101	102	176	71.1111	75.5556	29.3333
564	2	1	102	83	104	105	69	106	111	101	72	84.8889	9.77778	53.7778	21.3333
565	2	1	103	112	105	109	99	119	105	101	102	155.843	80	47.191	28.6517
566	2	1	113	97	110	108	98	106	105	111	107	159.382	42.2222	70.4142	46.7456
567	2	1	102	97	109	105	77	93	99	89	97	87.5556	13.7778	31.5556	42.2222
568	2	1	128	121	109	114	102	102	132	109	117	211.771	57.3333	84.0237	70.4142
569	2	1	105	89	101	109	93	110	121	89	102	151.635	47.1111	47.191	57.3333
